# Supplementary material for: Association Between Workplace Gaslighting and Perceived Quality of Care, Patient Safety and Quiet Quitting: A Cross-Sectional Study Among Nurses in Greece
Source: Healthcare (Basel). 2026 Feb 11;14(4):450. doi: 10.3390/healthcare14040450 (PMC12941031; doi:10.3390/healthcare14040450)
Supplement: Supplementary file 1 [file healthcare-14-00450-s001.zip]

Archive with 5 entries (4 files):
- Figure S1.jpg
- Figure S2.jpeg
- __MACOSX/
- __MACOSX/._Figure 1.jpg
- __MACOSX/._Figure 2.jpeg
